# Supplementary material for: Genomics of Ochrobactrum pseudogrignonense (newly named Brucella pseudogrignonensis) reveals a new bla OXA subgroup
Source: Microb Genom. 2021 Aug 27;7(8):000626. doi: 10.1099/mgen.0.000626 (PMC8549353; doi:10.1099/mgen.0.000626)
Supplement: Supplementary material 2 [file mgen-7-0626-s002.xlsx]

## Sheet: Tatble S1. Sequencing statistic
	Read Num	Avg Read length	Total base	Coverage
Nanopore	120159	5936	713324788	123
Illumina	2083650	151	314631150	56

## Sheet: Table S2. Assembly statistic
contig num	N80	N50	max	sum	assembly method
9	870239	1880620	2016357	5757696	Unicycler v. 0.4.7 (hybird) with porechop long read

## Sheet: Table S3. MICs of SHIN
Ampicillin/ Sulbactam*	Amikacin	Ceftazidime	Ceftriaxone	Cefoperazone/ Sulbactam	Cefepime	Ciprofloxacin*	Ciprofloxac	Gentamicin	Imipenem*	Piperacillin/ Tazobactam*
≥32, R	S	≥64, R	≥64, R	≥64, R	≥32, R	≥4, R	R	≥16, R	8, R	≥128, R

## Sheet: Table S4. ARGs of SHIN
Contig	Start	Stop	Orientation	Best_Hit_Bitscore	Best_Hit_ARO	ARO	Drug Class	Resistance Mechanism	AMR Gene Family	Percentage Length of Reference Sequence
1_10	12135	14840	-	100.1	vanSG	3002937	glycopeptide antibiotic	antibiotic target alteration	vanS; glycopeptide resistance gene cluster	244.84
1_176	221814	222995	+	246.1	cmlv	3002700	phenicol antibiotic	antibiotic inactivation	chloramphenicol phosphotransferase	90.14
1_188	235454	236962	+	57.4	vanRF	3002925	glycopeptide antibiotic	antibiotic target alteration	glycopeptide resistance gene cluster; vanR	217.32
1_297	348230	348928	+	67.4	QnrB29	3002744	fluoroquinolone antibiotic	antibiotic target protection	quinolone resistance protein (qnr)	102.65
1_299	350471	351508	+	38.9	NmcR	3003665	carbapenem; cephalosporin; cephamycin; penam	antibiotic inactivation	NmcA beta-lactamase	116.95
1_327	373177	374103	-	48.1	NmcR	3003665	carbapenem; cephalosporin; cephamycin; penam	antibiotic inactivation	NmcA beta-lactamase	104.41
1_330	377020	377637	+	43.5	AAC(6')-Iag	3004638	aminoglycoside antibiotic	antibiotic inactivation	AAC(6')	122.75
1_381	428934	429854	+	63.9	vanRF	3002925	glycopeptide antibiotic	antibiotic target alteration	glycopeptide resistance gene cluster; vanR	132.47
1_516	580600	582003	-	133.3	basS	3003583	peptide antibiotic	antibiotic target alteration	pmr phosphoethanolamine transferase	97.9
1_536	607064	608416	-	58.5	vanRF	3002925	glycopeptide antibiotic	antibiotic target alteration	glycopeptide resistance gene cluster; vanR	194.81
1_584	661083	662471	+	92.4	vanRI	3003728	glycopeptide antibiotic	antibiotic target alteration	glycopeptide resistance gene cluster; vanR	199.14
1_603	681285	683390	-	486.1	Clostridioides difficile gyrB conferring resistance to fluoroquinolone	3004562	fluoroquinolone antibiotic	antibiotic target alteration	fluoroquinolone resistant gyrB	110.05
1_709	755796	758414	-	1526.5	Brucella suis mprF	3003772	peptide antibiotic	antibiotic target alteration	defensin resistant mprF	99.09
1_769	814460	815311	+	51.6	NmcR	3003665	carbapenem; cephalosporin; cephamycin; penam	antibiotic inactivation	NmcA beta-lactamase	95.93
1_804	853070	854704	-	110.2	carA	3002817	macrolide antibiotic; lincosamide antibiotic; streptogramin antibiotic; tetracycline antibiotic; oxazolidinone antibiotic; phenicol antibiotic; pleuromutilin antibiotic	antibiotic target protection	ABC-F ATP-binding cassette ribosomal protection protein	98.73
1_856	907990	908886	-	84	NmcR	3003665	carbapenem; cephalosporin; cephamycin; penam	antibiotic inactivation	NmcA beta-lactamase	101.02
1_917	977087	978427	+	64.7	vanRF	3002925	glycopeptide antibiotic	antibiotic target alteration	glycopeptide resistance gene cluster; vanR	193.07
1_933	997077	998585	-	38.9	MCR-9.1	3004684	peptide antibiotic	antibiotic target alteration	MCR phosphoethanolamine transferase	93.14
1_935	999756	1000652	+	84.7	NmcR	3003665	carbapenem; cephalosporin; cephamycin; penam	antibiotic inactivation	NmcA beta-lactamase	101.02
1_1055	1137178	1138410	-	207.2	cmlv	3002700	phenicol antibiotic	antibiotic inactivation	chloramphenicol phosphotransferase	94.04
1_1114	1200166	1200993	-	216.9	OXA-42	3001769	cephalosporin; penam	antibiotic inactivation	OXA beta-lactamase	102.23
1_1125	1210087	1210968	-	152.1	NmcR	3003665	carbapenem; cephalosporin; cephamycin; penam	antibiotic inactivation	NmcA beta-lactamase	99.32
1_1157	1245041	1245934	+	46.6	NmcR	3003665	carbapenem; cephalosporin; cephamycin; penam	antibiotic inactivation	NmcA beta-lactamase	100.68
1_1253	1340680	1341300	+	49.3	Escherichia coli acrR with mutation conferring multidrug antibiotic resistance	3003807	fluoroquinolone antibiotic; cephalosporin; glycylcycline; penam; tetracycline antibiotic; rifamycin antibiotic; phenicol antibiotic; triclosan	antibiotic target alteration; antibiotic efflux	resistance-nodulation-cell division (RND) antibiotic efflux pump	95.81
1_1288	1385034	1386200	+	209.5	Escherichia coli ampH beta-lactamase	3004612	cephalosporin; penam	antibiotic inactivation	ampC-type beta-lactamase	100.78
1_1324	1430186	1431121	-	108.2	vanHF	3002945	glycopeptide antibiotic	antibiotic target alteration	vanH; glycopeptide resistance gene cluster	96.58
1_1342	1446968	1447900	+	99.4	vanHB	3002943	glycopeptide antibiotic	antibiotic target alteration	vanH; glycopeptide resistance gene cluster	95.98
1_1417	1539025	1539948	-	79.3	vanHA	3002942	glycopeptide antibiotic	antibiotic target alteration	vanH; glycopeptide resistance gene cluster	95.34
1_1439	1555481	1556449	+	62.8	NmcR	3003665	carbapenem; cephalosporin; cephamycin; penam	antibiotic inactivation	NmcA beta-lactamase	109.15
1_1445	1560563	1561480	+	60.1	NmcR	3003665	carbapenem; cephalosporin; cephamycin; penam	antibiotic inactivation	NmcA beta-lactamase	103.39
1_1496	1615056	1618070	-	309.7	Staphylococcus mupA conferring resistance to mupirocin	3000521	mupirocin	antibiotic target alteration	antibiotic resistant isoleucyl-tRNA synthetase (ileS)	98.05
1_1538	1656547	1657503	-	58.2	NmcR	3003665	carbapenem; cephalosporin; cephamycin; penam	antibiotic inactivation	NmcA beta-lactamase	107.8
1_1540	1658598	1659575	-	47.8	Escherichia coli soxS with mutation conferring antibiotic resistance	3003511	fluoroquinolone antibiotic; monobactam; carbapenem; cephalosporin; glycylcycline; cephamycin; penam; tetracycline antibiotic; rifamycin antibiotic; phenicol antibiotic; triclosan; penem	antibiotic target alteration; antibiotic efflux; reduced permeability to antibiotic	ATP-binding cassette (ABC) antibiotic efflux pump; major facilitator superfamily (MFS) antibiotic efflux pump; resistance-nodulation-cell division (RND) antibiotic efflux pump; General Bacterial Porin with reduced permeability to beta-lactams	303.74
1_1555	1676019	1677653	-	369.4	MCR-3.11	3004500	peptide antibiotic	antibiotic target alteration	MCR phosphoethanolamine transferase	100.55
1_1582	1712443	1714266	-	120.2	tetQ	3000191	tetracycline antibiotic	antibiotic target protection	tetracycline-resistant ribosomal protection protein	92.39
1_1598	1728154	1729437	-	118.6	vanHB	3002943	glycopeptide antibiotic	antibiotic target alteration	vanH; glycopeptide resistance gene cluster	132.2
1_1706	1843882	1844541	-	66.2	Escherichia coli UhpA with mutation conferring resistance to fosfomycin	3003893	fosfomycin	antibiotic target alteration	UhpT	111.73
1_1707	1844534	1846102	-	59.3	basS	3003583	peptide antibiotic	antibiotic target alteration	pmr phosphoethanolamine transferase	109.43
2_20	18645	19469	+	231.9	APH(6)-Id	3002660	aminoglycoside antibiotic	antibiotic inactivation	APH(6)	98.56
2_113	81301	82281	-	48.9	AIM-1	3000853	cephalosporin; cephamycin; penam	antibiotic inactivation	AIM beta-lactamase	107.59
2_157	125283	126101	-	39.7	bcrC	3003250	peptide antibiotic	antibiotic target alteration	undecaprenyl pyrophosphate related proteins	133.99
2_245	190560	192443	+	234.6	optrA	3003746	macrolide antibiotic; lincosamide antibiotic; streptogramin antibiotic; tetracycline antibiotic; oxazolidinone antibiotic; phenicol antibiotic; pleuromutilin antibiotic	antibiotic target protection	ABC-F ATP-binding cassette ribosomal protection protein	95.73
2_254	202453	203286	+	84.3	Erm(36)	3000605	macrolide antibiotic; lincosamide antibiotic; streptogramin antibiotic	antibiotic target alteration	Erm 23S ribosomal RNA methyltransferase	98.58
2_313	266540	267937	-	95.9	basS	3003583	peptide antibiotic	antibiotic target alteration	pmr phosphoethanolamine transferase	97.48
2_322	276772	277461	-	179.1	basR	3003582	peptide antibiotic	antibiotic target alteration	pmr phosphoethanolamine transferase	103.62
2_381	329365	330270	+	39.3	L1 beta-lactamase	3000582	cephalosporin	antibiotic inactivation	L1 family beta-lactamase	102.03
2_407	358677	359282	+	42.4	AAC(6')-Ib3	3002576	aminoglycoside antibiotic	antibiotic inactivation	AAC(6')	109.24
2_413	364799	365689	-	92.4	NmcR	3003665	carbapenem; cephalosporin; cephamycin; penam	antibiotic inactivation	NmcA beta-lactamase	100.34
2_433	381014	381688	-	156.4	catB2	3002675	phenicol antibiotic	antibiotic inactivation	chloramphenicol acetyltransferase (CAT)	106.67
2_546	484702	486063	+	172.6	basS	3003583	peptide antibiotic	antibiotic target alteration	pmr phosphoethanolamine transferase	94.97
2_579	524957	525592	+	357.8	Agrobacterium fabrum chloramphenicol acetyltransferase	3004451	phenicol antibiotic	antibiotic inactivation	chloramphenicol acetyltransferase (CAT)	100.96
2_659	612190	613758	+	55.5	vanSA	3002931	glycopeptide antibiotic	antibiotic target alteration	vanS; glycopeptide resistance gene cluster	135.94
2_677	629632	630633	-	62	NmcR	3003665	carbapenem; cephalosporin; cephamycin; penam	antibiotic inactivation	NmcA beta-lactamase	112.88
2_680	632598	633515	-	58.9	NmcR	3003665	carbapenem; cephalosporin; cephamycin; penam	antibiotic inactivation	NmcA beta-lactamase	103.39
2_694	644613	645398	+	346.3	APH(3')-Ia	3002641	aminoglycoside antibiotic	antibiotic inactivation	APH(3')	96.31
2_705	658144	659436	+	376.7	Staphylococcus aureus murA with mutation conferring resistance to fosfomycin	3003776	fosfomycin	antibiotic target alteration	murA transferase	102.14
2_761	718926	720860	-	61.2	tetS	3000192	tetracycline antibiotic	antibiotic target protection	tetracycline-resistant ribosomal protection protein	100.47
2_778	737670	738074	-	53.1	FosB1	3004670	fosfomycin	antibiotic inactivation	fosfomycin thiol transferase	96.4
2_798	754729	755880	+	226.9	LlmA 23S ribosomal RNA methyltransferase	3003982	lincosamide antibiotic	antibiotic target alteration	Llm 23S ribosomal RNA methyltransferase	133.45
2_799	755877	756761	+	67.4	tsnR	3003060	peptide antibiotic	antibiotic target alteration	non-erm 23S ribosomal RNA methyltransferase (A1067)	108.89
2_823	783643	786066	+	598.2	Clostridioides difficile gyrB conferring resistance to fluoroquinolone	3004562	fluoroquinolone antibiotic	antibiotic target alteration	fluoroquinolone resistant gyrB	126.69
2_869	841157	842392	+	163.7	cfrC	3004146	macrolide antibiotic; lincosamide antibiotic; streptogramin antibiotic; oxazolidinone antibiotic; phenicol antibiotic	antibiotic target alteration	Cfr 23S ribosomal RNA methyltransferase	119.48
2_912	885331	887298	-	40.4	vanM	3002911	glycopeptide antibiotic	antibiotic target alteration	glycopeptide resistance gene cluster; van ligase	190.96
2_940	919411	920364	+	66.6	vanHA	3002942	glycopeptide antibiotic	antibiotic target alteration	vanH; glycopeptide resistance gene cluster	98.45
2_956	934572	935576	-	111.3	vanHF	3002945	glycopeptide antibiotic	antibiotic target alteration	vanH; glycopeptide resistance gene cluster	103.73
2_969	947377	950289	-	71.2	Escherichia coli EF-Tu mutants conferring resistance to Enacyloxin IIa	3003370	elfamycin antibiotic	antibiotic target alteration	elfamycin resistant EF-Tu	246.19
2_1149	1136281	1137063	-	50.4	SPG-1	3003720	carbapenem	antibiotic inactivation	SPG beta-lacatamase	91.23
2_1189	1178366	1179943	+	315.1	lmrC	3002881	macrolide antibiotic; lincosamide antibiotic; streptogramin antibiotic; tetracycline antibiotic; oxazolidinone antibiotic; phenicol antibiotic; pleuromutilin antibiotic	antibiotic target protection	ABC-F ATP-binding cassette ribosomal protection protein	95.45
2_1253	1240011	1240766	+	38.5	SAT-3	3002898	nucleoside antibiotic	antibiotic inactivation	streptothricin acetyltransferase (SAT)	139.44
2_1324	1316565	1317494	-	44.7	Escherichia coli marR mutant conferring antibiotic resistance	3003378	fluoroquinolone antibiotic; cephalosporin; glycylcycline; penam; tetracycline antibiotic; rifamycin antibiotic; phenicol antibiotic; triclosan	antibiotic target alteration; antibiotic efflux	resistance-nodulation-cell division (RND) antibiotic efflux pump	214.58
2_1455	1458857	1460458	+	109.8	vanHB	3002943	glycopeptide antibiotic	antibiotic target alteration	vanH; glycopeptide resistance gene cluster	165.02
3_48	51569	52408	+	192.2	sul4	3004361	sulfonamide antibiotic	antibiotic target replacement	sulfonamide resistant sul	97.21
3_222	197262	198197	+	125.6	NmcR	3003665	carbapenem; cephalosporin; cephamycin; penam	antibiotic inactivation	NmcA beta-lactamase	105.42
3_241	218294	218950	-	99	vatB	3002841	streptogramin antibiotic	antibiotic inactivation	streptogramin vat acetyltransferase	102.83
3_265	245970	247118	-	82.4	vanSA	3002931	glycopeptide antibiotic	antibiotic target alteration	vanS; glycopeptide resistance gene cluster	99.48
3_272	253378	253965	-	40.8	SAT-4	3002897	nucleoside antibiotic	antibiotic inactivation	streptothricin acetyltransferase (SAT)	108.33
3_381	352281	353456	-	607.4	Escherichia coli EF-Tu mutants conferring resistance to Pulvomycin	3003369	elfamycin antibiotic	antibiotic target alteration	elfamycin resistant EF-Tu	95.6
3_382	353517	355601	-	808.9	Staphylococcus aureus fusA with mutation conferring resistance to fusidic acid	3003735	fusidic acid	antibiotic target alteration	antibiotic resistant fusA	100.14
3_387	361886	366016	-	859.8	Staphylococcus aureus rpoB mutants conferring resistance to rifampicin	3003285	rifamycin antibiotic	antibiotic target alteration; antibiotic target replacement	rifamycin-resistant beta-subunit of RNA polymerase (rpoB)	116.31
3_394	370237	371412	-	607.4	Escherichia coli EF-Tu mutants conferring resistance to Pulvomycin	3003369	elfamycin antibiotic	antibiotic target alteration	elfamycin resistant EF-Tu	95.6
3_412	386307	387854	-	167.9	vmlR	3004476	macrolide antibiotic; lincosamide antibiotic; streptogramin antibiotic; tetracycline antibiotic; oxazolidinone antibiotic; phenicol antibiotic; pleuromutilin antibiotic	antibiotic target protection	ABC-F ATP-binding cassette ribosomal protection protein	94.15
3_462	439381	440301	-	45.8	NmcR	3003665	carbapenem; cephalosporin; cephamycin; penam	antibiotic inactivation	NmcA beta-lactamase	103.73
3_522	508213	508737	-	171.4	dfrA26	3002857	diaminopyrimidine antibiotic	antibiotic target replacement	trimethoprim resistant dihydrofolate reductase dfr	95.08
3_536	524831	525463	-	122.9	vatB	3002841	streptogramin antibiotic	antibiotic inactivation	streptogramin vat acetyltransferase	99.06
3_583	578012	579325	-	151	ugd	3003577	peptide antibiotic	antibiotic target alteration	pmr phosphoethanolamine transferase	112.63
3_816	807758	808663	-	120.6	NmcR	3003665	carbapenem; cephalosporin; cephamycin; penam	antibiotic inactivation	NmcA beta-lactamase	102.03
3_862	861323	862885	-	64.7	Escherichia coli ampH beta-lactamase	3004612	cephalosporin; penam	antibiotic inactivation	ampC-type beta-lactamase	135.06
3_890	889899	891119	-	64.7	Escherichia coli ampC1 beta-lactamase	3004611	cephalosporin; penam	antibiotic inactivation	ampC-type beta-lactamase	93.55
3_894	895947	896915	-	87.4	vanHM	3002947	glycopeptide antibiotic	antibiotic target alteration	vanH; glycopeptide resistance gene cluster	98.77
3_925	924291	926099	-	103.6	tetT	3000193	tetracycline antibiotic	antibiotic target protection	tetracycline-resistant ribosomal protection protein	92.47
3_927	927460	928266	-	189.9	bacA	3002986	peptide antibiotic	antibiotic target alteration	undecaprenyl pyrophosphate related proteins	98.17
3_946	945848	946648	+	240.4	APH(3')-IIc	3002646	aminoglycoside antibiotic	antibiotic inactivation	APH(3')	99.63
3_970	970118	970801	+	60.8	QnrB48	3002763	fluoroquinolone antibiotic	antibiotic target protection	quinolone resistance protein (qnr)	106.07
3_987	987554	988165	-	41.6	AAC(6')-Iy	3002569	aminoglycoside antibiotic	antibiotic inactivation	AAC(6')	140
3_1029	1030527	1031477	+	42	NmcR	3003665	carbapenem; cephalosporin; cephamycin; penam	antibiotic inactivation	NmcA beta-lactamase	107.12
4_28	31606	32220	+	65.1	catB10	3003110	phenicol antibiotic	antibiotic inactivation	chloramphenicol acetyltransferase (CAT)	97.14
4_39	46305	47081	-	53.5	Enterococcus faecium liaR mutant conferring daptomycin resistance	3003078	peptide antibiotic	antibiotic target alteration	daptomycin resistant liaR	122.86
4_87	95988	97454	-	173.3	iri	3002884	rifamycin antibiotic	antibiotic inactivation	rifampin monooxygenase	101.88
4_92	102650	103846	+	121.7	Tet(47)	3004613	tetracycline antibiotic	antibiotic target protection	tetracycline-resistant ribosomal protection protein	95.9
4_104	117934	118521	-	60.1	Escherichia coli acrR with mutation conferring multidrug antibiotic resistance	3003807	fluoroquinolone antibiotic; cephalosporin; glycylcycline; penam; tetracycline antibiotic; rifamycin antibiotic; phenicol antibiotic; triclosan	antibiotic target alteration; antibiotic efflux	resistance-nodulation-cell division (RND) antibiotic efflux pump	90.7
4_106	119727	121043	-	73.2	Staphylococcus aureus GlpT with mutation conferring resistance to fosfomycin	3003901	fosfomycin	antibiotic target alteration	GlpT	96.9
4_166	180499	181518	+	58.5	Escherichia coli soxS with mutation conferring antibiotic resistance	3003511	fluoroquinolone antibiotic; monobactam; carbapenem; cephalosporin; glycylcycline; cephamycin; penam; tetracycline antibiotic; rifamycin antibiotic; phenicol antibiotic; triclosan; penem	antibiotic target alteration; antibiotic efflux; reduced permeability to antibiotic	ATP-binding cassette (ABC) antibiotic efflux pump; major facilitator superfamily (MFS) antibiotic efflux pump; resistance-nodulation-cell division (RND) antibiotic efflux pump; General Bacterial Porin with reduced permeability to beta-lactams	316.82
4_198	217963	218910	-	39.3	NmcR	3003665	carbapenem; cephalosporin; cephamycin; penam	antibiotic inactivation	NmcA beta-lactamase	106.78
4_202	222950	224620	+	67.4	Escherichia coli ampH beta-lactamase	3004612	cephalosporin; penam	antibiotic inactivation	ampC-type beta-lactamase	144.42
4_205	227536	228681	-	483.8	Rhodobacter sphaeroides ampC beta-lactamase	3004291	cephalosporin; penam	antibiotic inactivation	ampC-type beta-lactamase	100.26
4_206	229027	229521	-	71.6	Escherichia coli marR mutant conferring antibiotic resistance	3003378	fluoroquinolone antibiotic; cephalosporin; glycylcycline; penam; tetracycline antibiotic; rifamycin antibiotic; phenicol antibiotic; triclosan	antibiotic target alteration; antibiotic efflux	resistance-nodulation-cell division (RND) antibiotic efflux pump	113.89
4_208	231075	232079	-	79.3	vanHD	3002944	glycopeptide antibiotic	antibiotic target alteration	vanH; glycopeptide resistance gene cluster	103.41
4_209	232173	233057	+	66.2	NmcR	3003665	carbapenem; cephalosporin; cephamycin; penam	antibiotic inactivation	NmcA beta-lactamase	99.66
4_259	276419	277048	-	63.9	Escherichia coli UhpA with mutation conferring resistance to fosfomycin	3003893	fosfomycin	antibiotic target alteration	UhpT	106.63
4_295	314447	314983	+	40.8	AAC(6')-Is	3002562	aminoglycoside antibiotic	antibiotic inactivation	AAC(6')	121.92
4_334	345892	346755	-	49.3	BJP-1	3000856	carbapenem	antibiotic inactivation	BJP beta-lactamase	97.62
4_364	364898	366121	+	118.2	cmlv	3002700	phenicol antibiotic	antibiotic inactivation	chloramphenicol phosphotransferase	93.35
4_394	392002	392487	-	38.5	AAC(6')-Iak	3003199	aminoglycoside antibiotic	antibiotic inactivation	AAC(6')	105.23
4_399	395861	397957	+	82	basS	3003583	peptide antibiotic	antibiotic target alteration	pmr phosphoethanolamine transferase	146.33
4_518	524508	525434	-	52.4	NmcR	3003665	carbapenem; cephalosporin; cephamycin; penam	antibiotic inactivation	NmcA beta-lactamase	104.41
4_521	527666	528958	-	100.1	cmlv	3002700	phenicol antibiotic	antibiotic inactivation	chloramphenicol phosphotransferase	98.62
4_716	725109	726149	+	115.9	vanHA	3002942	glycopeptide antibiotic	antibiotic target alteration	vanH; glycopeptide resistance gene cluster	107.45
4_781	795413	796309	+	55.1	NmcR	3003665	carbapenem; cephalosporin; cephamycin; penam	antibiotic inactivation	NmcA beta-lactamase	101.02
4_783	797075	798145	-	65.1	vanRF	3002925	glycopeptide antibiotic	antibiotic target alteration	glycopeptide resistance gene cluster; vanR	154.11
4_792	805326	806585	-	125.9	cmlv	3002700	phenicol antibiotic	antibiotic inactivation	chloramphenicol phosphotransferase	96.1
4_845	859336	860688	+	123.2	basS	3003583	peptide antibiotic	antibiotic target alteration	pmr phosphoethanolamine transferase	94.34
5_70	79799	80467	-	37.7	Erm(37)	3000392	macrolide antibiotic; lincosamide antibiotic; streptogramin antibiotic	antibiotic target alteration	Erm 23S ribosomal RNA methyltransferase	124.02
5_137	146763	148439	-	48.5	AIM-1	3000853	cephalosporin; cephamycin; penam	antibiotic inactivation	AIM beta-lactamase	184.16
8_25	25423	26100	-	466.5	IMP-8	3002199	carbapenem; cephalosporin; cephamycin; penam; penem	antibiotic inactivation	IMP beta-lactamase	91.46
1_871	923778	925874	-	42.7	Escherichia coli fabI mutations conferring resistance to isoniazid and triclosan	3004045	isoniazid; triclosan	antibiotic target alteration	antibiotic resistant fabI	266.41
1_1072	1154801	1155574	-	49.3	Escherichia coli fabI mutations conferring resistance to isoniazid and triclosan	3004045	isoniazid; triclosan	antibiotic target alteration	antibiotic resistant fabI	98.09
1_1446	1561747	1563009	-	286.6	Mycobacterium tuberculosis kasA mutant conferring resistance to isoniazid	3003463	isoniazid	antibiotic target alteration	antibiotic resistant kasA	100.96
1_1627	1758860	1759633	+	41.2	Mycobacterium tuberculosis inhA mutations conferring resistance to isoniazid	3003393	isoniazid; triclosan	antibiotic target alteration	antibiotic resistant inhA	95.54
2_138	103435	105747	-	427.9	Clostridioides difficile gyrA conferring resistance to fluoroquinolones	3003995	fluoroquinolone antibiotic	antibiotic target alteration	fluoroquinolone resistant gyrA	95.3
2_438	385547	386806	-	273.1	Mycobacterium tuberculosis kasA mutant conferring resistance to isoniazid	3003463	isoniazid	antibiotic target alteration	antibiotic resistant kasA	100.72
2_481	424571	425389	-	105.5	Mycobacterium tuberculosis inhA mutations conferring resistance to isoniazid	3003393	isoniazid; triclosan	antibiotic target alteration	antibiotic resistant inhA	101.12
2_679	631301	632563	+	284.6	Mycobacterium tuberculosis kasA mutant conferring resistance to isoniazid	3003463	isoniazid	antibiotic target alteration	antibiotic resistant kasA	100.96
2_963	940778	941596	+	268.5	Escherichia coli fabI mutations conferring resistance to isoniazid and triclosan	3004045	isoniazid; triclosan	antibiotic target alteration	antibiotic resistant fabI	103.82
2_965	942770	944911	-	51.2	Mycobacterium tuberculosis rpsA mutations conferring resistance to Pyrazinamide	3004721	pyrazinamide	antibiotic target alteration	pyrazinamide resistant rpsA	148.23
3_233	209039	211849	-	790	Escherichia coli gyrA with mutation conferring resistance to triclosan	3004335	triclosan	antibiotic target alteration	triclosan resistant gyrA	106.97
3_523	508741	509535	-	361.7	Mycobacterium tuberculosis thyA with mutation conferring resistance to para-aminosalicylic acid	3004153	para-aminosalicylic acid	antibiotic target alteration	aminosalicylate resistant thymidylate synthase	100.38
3_559	552619	554400	-	233.8	Neisseria meningititis PBP2 conferring resistance to beta-lactam	3003937	cephalosporin; cephamycin; penam	antibiotic target alteration	Penicillin-binding protein mutations conferring resistance to beta-lactam antibiotics	102.07
3_588	583406	584035	+	128.3	Mycobacterium tuberculosis pncA mutations conferring resistance to pyrazinamide	3003394	pyrazinamide	antibiotic target alteration	pyrazinamide resistant pncA	112.37
3_1054	1062210	1062950	+	49.7	Escherichia coli fabI mutations conferring resistance to isoniazid and triclosan	3004045	isoniazid; triclosan	antibiotic target alteration	antibiotic resistant fabI	93.89
4_804	816108	817580	-	54.7	Enterococcus faecalis cls with mutation conferring resistance to daptomycin	3003760	peptide antibiotic	antibiotic target alteration	daptomycin resistant cls	101.87
1_913	971774	972223	+	42.4	Escherichia coli marR mutant conferring antibiotic resistance	3003378	fluoroquinolone antibiotic; cephalosporin; glycylcycline; penam; tetracycline antibiotic; rifamycin antibiotic; phenicol antibiotic; triclosan	antibiotic target alteration; antibiotic efflux	resistance-nodulation-cell division (RND) antibiotic efflux pump	103.47
1_1064	1146554	1147207	+	37.7	tetR	3003479	glycylcycline; tetracycline antibiotic	antibiotic target alteration; antibiotic efflux	major facilitator superfamily (MFS) antibiotic efflux pump	104.33
1_1438	1554778	1555470	+	53.5	tetR	3003479	glycylcycline; tetracycline antibiotic	antibiotic target alteration; antibiotic efflux	major facilitator superfamily (MFS) antibiotic efflux pump	110.58
1_1443	1558567	1559193	-	190.3	tetR	3003479	glycylcycline; tetracycline antibiotic	antibiotic target alteration; antibiotic efflux	major facilitator superfamily (MFS) antibiotic efflux pump	100
1_1701	1838920	1839534	+	53.1	Escherichia coli soxS with mutation conferring antibiotic resistance	3003511	fluoroquinolone antibiotic; monobactam; carbapenem; cephalosporin; glycylcycline; cephamycin; penam; tetracycline antibiotic; rifamycin antibiotic; phenicol antibiotic; triclosan; penem	antibiotic target alteration; antibiotic efflux; reduced permeability to antibiotic	ATP-binding cassette (ABC) antibiotic efflux pump; major facilitator superfamily (MFS) antibiotic efflux pump; resistance-nodulation-cell division (RND) antibiotic efflux pump; General Bacterial Porin with reduced permeability to beta-lactams	190.65
2_682	634885	635511	+	193.4	tetR	3003479	glycylcycline; tetracycline antibiotic	antibiotic target alteration; antibiotic efflux	major facilitator superfamily (MFS) antibiotic efflux pump	100
3_634	632280	632930	+	42.4	Escherichia coli acrR with mutation conferring multidrug antibiotic resistance	3003807	fluoroquinolone antibiotic; cephalosporin; glycylcycline; penam; tetracycline antibiotic; rifamycin antibiotic; phenicol antibiotic; triclosan	antibiotic target alteration; antibiotic efflux	resistance-nodulation-cell division (RND) antibiotic efflux pump	100.47

## Sheet: Table S5. OXAs in pseudogrignon
Species	Strain	Country	source	Complete	CDS	GC Content	OXA
Brucella pseudogrignonense	SHIN	Taiwan	Human	C	5344	54.32	1
Brucella pseudogrignonense	K8	Malaysia	tropical soil	P	4601	53.71	1
Brucella pseudogrignonense	CCUG30717	Sweden	Human	P	5215	54	1
Brucella pseudogrignonense	CCUG43892	Norway	discolored amniotic fluid	P	4649	53.9	1
Brucella pseudogrignonense	MYb37	German	Rotting apple	P	4613	53.6	1
Brucella pseudogrignonense	MYb58	German	Rotting apple	P	4616	53.6	1
Brucella pseudogrignonense	MYb70	German	Rotting apple	P	4606	53.6	1
Brucella pseudogrignonense	CIP 109451	Sweden	Human	P	4644	53.6	1

## Sheet: Table S6
No.		Antimicrobial	MIC	Interpretation			Sample No.
5261	1	Flomoxef	>=64	R			52604	Brucella anthropi
		Piperacillin/Tazobactam	>=128	R			52605	Brucella anthropi
		Cefazolin	>=64	R			5261	Brucella anthropi
		Ceftazidime	>=64	R			52620	Brucella anthropi
		Ceftriaxone	>=64	R			52621	Brucella anthropi
		Cefoperazon/Sulbactam	>=64	R			52632	Brucella anthropi
		Cefepime	8	S			52680	Brucella intermedium
		Imipenem	0.5	S			52686	Brucella intermedium
		Amikacin	>=64	R			52687	Brucella intermedium
		Gentamicin	>=16	R			52688	Brucella intermedium
		Ciprofloxacin	<=0.25	S			526101	Brucella anthropi
		Tigecycline	<=0.5	S			526102	Brucella anthropi
		Trimethoprim/Sulfamethoxazole	<=20	S			526120	Brucella anthropi
52604	TV004	Flomoxef	>=64	R
		Piperacillin/Tazobactam	>=128	R
		Cefazolin	>=64	R
		Ceftazidime	>=64	R
		Ceftriaxone	>=64	R
		Cefoperazon/Sulbactam	32	I
		Cefepime	4	S
		Imipenem	<=0.25	S
		Amikacin	4	S
		Gentamicin	<=1	S
		Ciprofloxacin	<=0.25	S
		Tigecycline	2	S
		Trimethoprim/Sulfamethoxazole	<=20	S
52605	TV005	Flomoxef	>=64	R
		Piperacillin/Tazobactam	>=128	R
		Cefazolin	>=64	R
		Ceftazidime	>=64	R
		Ceftriaxone	>=64	R
		Cefoperazon/Sulbactam	>=64	R
		Cefepime	16	I
		Imipenem	0.5	S
		Amikacin	16	S
		Gentamicin	2	S
		Ciprofloxacin	<=0.25	S
		Tigecycline	1	S
		Trimethoprim/Sulfamethoxazole	<=20	S
52620	20	Flomoxef	>=64	R
		Piperacillin/Tazobactam	>=128	R
		Cefazolin	>=64	R
		Ceftazidime	>=64	R
		Ceftriaxone	>=64	R
		Cefoperazon/Sulbactam	>=64	R
		Cefepime	16	I
		Imipenem	0.5	S
		Amikacin	>=64	R
		Gentamicin	>=16	R
		Ciprofloxacin	0.5	S
		Tigecycline	1	S
		Trimethoprim/Sulfamethoxazole	>=320	R
52621	21	Flomoxef	>=64	R
		Piperacillin/Tazobactam	>=128	R
		Cefazolin	>=64	R
		Ceftazidime	>=64	R
		Ceftriaxone	>=64	R
		Cefoperazon/Sulbactam	>=64	R
		Cefepime	16	I
		Imipenem	0.5	S
		Amikacin	>=64	R
		Gentamicin	>=16	R
		Ciprofloxacin	0.5	S
		Tigecycline	2	S
		Trimethoprim/Sulfamethoxazole	>=320	R
52632	32	Flomoxef	>=64	R
		Piperacillin/Tazobactam	>=128	R
		Cefazolin	>=64	R
		Ceftazidime	>=64	R
		Ceftriaxone	>=64	R
		Cefoperazon/Sulbactam	>=64	R
		Cefepime	>=32	R
		Imipenem	8	I
		Amikacin	16	S
		Gentamicin	>=16	R
		Ciprofloxacin	2	I
		Tigecycline	2	S
		Trimethoprim/Sulfamethoxazole	<=20	S
52680	80	Flomoxef	>=64	R
		Piperacillin/Tazobactam	>=128	R
		Cefazolin	>=64	R
		Ceftazidime	32	R
		Ceftriaxone	16	I
		Cefoperazon/Sulbactam	>=64	R
		Cefepime	16	I
		Imipenem	1	S
		Amikacin	>=64	R
		Gentamicin	8	I
		Ciprofloxacin	0.5	S
		Tigecycline	2	S
		Trimethoprim/Sulfamethoxazole	<=20	S
52686	86	Flomoxef	>=64	R
		Piperacillin/Tazobactam	>=128	R
		Cefazolin	>=64	R
		Ceftazidime	>=64	R
		Ceftriaxone	>=64	R
		Cefoperazon/Sulbactam	>=64	R
		Cefepime	16	I
		Imipenem	1	S
		Amikacin	32	I
		Gentamicin	4	S
		Ciprofloxacin	0.5	S
		Tigecycline	2	S
		Trimethoprim/Sulfamethoxazole	<=20	S
52687	87	Flomoxef	>=64	R
		Piperacillin/Tazobactam	>=128	R
		Cefazolin	>=64	R
		Ceftazidime	32	R
		Ceftriaxone	16	I
		Cefoperazon/Sulbactam	>=64	R
		Cefepime	16	I
		Imipenem	1	S
		Amikacin	16	S
		Gentamicin	8	I
		Ciprofloxacin	0.5	S
		Tigecycline	2	S
		Trimethoprim/Sulfamethoxazole	<=20	S
52688	88	Flomoxef	>=64	R
		Piperacillin/Tazobactam	>=128	R
		Cefazolin	>=64	R
		Ceftazidime	32	R
		Ceftriaxone	16	I
		Cefoperazon/Sulbactam	>=64	R
		Cefepime	16	I
		Imipenem	1	S
		Amikacin	16	S
		Gentamicin	8	I
		Ciprofloxacin	0.5	S
		Tigecycline	2	S
		Trimethoprim/Sulfamethoxazole	<=20	S
526101	101	Flomoxef	>=64	R
		Piperacillin/Tazobactam	>=128	R
		Cefazolin	>=64	R
		Ceftazidime	>=64	R
		Ceftriaxone	>=64	R
		Cefoperazon/Sulbactam	>=64	R
		Cefepime	16	I
		Imipenem	1	S
		Amikacin	16	S
		Gentamicin	<=1	S
		Ciprofloxacin	<=0.25	S
		Tigecycline	<=0.5	S
		Trimethoprim/Sulfamethoxazole	<=20	S
526102	102	Flomoxef	>=64	R
		Piperacillin/Tazobactam	>=128	R
		Cefazolin	>=64	R
		Ceftazidime	>=64	R
		Ceftriaxone	>=64	R
		Cefoperazon/Sulbactam	>=64	R
		Cefepime	16	I
		Imipenem	1	S
		Amikacin	16	S
		Gentamicin	<=1	S
		Ciprofloxacin	<=0.25	S
		Tigecycline	<=0.5	S
		Trimethoprim/Sulfamethoxazole	<=20	S
526120	120	Flomoxef	>=64	R
		Piperacillin/Tazobactam	>=128	R
		Cefazolin	>=64	R
		Ceftazidime	>=64	R
		Ceftriaxone	16	I
		Cefoperazon/Sulbactam	>=64	R
		Cefepime	16	I
		Imipenem	8	I
		Amikacin	16	S
		Gentamicin	<=1	S
		Ciprofloxacin	0.5	S
		Tigecycline	<=0.5	S
		Trimethoprim/Sulfamethoxazole	<=20	S

## Sheet: Table S7. GC Analysis
Name	GC content	Difference with SHIN_OXA
blaOXA-919	0.5266	-
SHIN	0.5432	0.0166
K8	0.5371	0.0105
CCUG30717	0.54	0.0134
CCUG43892	0.539	0.0124
MYb37	0.536	0.0094
MYb58	0.536	0.0094
MYb70	0.536	0.0094

## Sheet: Table S8. OXA-919 in Ochrobact 
Genus	Species	Strain	OXA-919	Chr.
Brucella	pseudogrignonense	SHIN	Y	Y
		CCUG 30717	Y	Y
		K8	Y	Y
		CCUG 43892	Y	Y
		MYb37	Y	Y
		MYb58	Y	Y
		MYb70	Y	Y
	sp.	CDB2	Y	Y
		MYb237	Y	Y
		Kaboul	N	N
	quorumnocens	RPTAtOch1	Y	Y
		A44	Y	Y
	pituitosum	AA2	Y	Y
		CCUG 50899	Y	Y
		BU72	Y	Y
	anthropi	CCUG 33786	N	N
	cytisi	IPA7.2	N	N
	gallinifaecis	ISO 196	N	N
	grignonense	OgA9a	Y	Y
	haematophilum	CCUG 38531	N	N
	intermedium	LMG 3301	N	N
	lupini	LUP21	N	N
	oryzae	OA447	N	N
	pecoris	08RB2639	N	N
	rhizosphaerae	PR17	Y	Y
		SJY1	Y	Y
	thiophenivorans	DSM 7216	Y	Y
		MYb6	Y	Y
	pseudintermedium	CCUG 34735	N	N
	tritici	LMG 18957	N	N
